# Supplementary material for: Sexually dimorphic genetic architecture of complex traits in a large-scale F2 cross in pigs
Source: Genet Sel Evol. 2014 Nov 6;46(1):76. doi: 10.1186/s12711-014-0076-2 (PMC4221709; doi:10.1186/s12711-014-0076-2)
Supplement: Additional file 1: Table S1. — Title: Descriptive statistics for the 213 traits examined in this study. Description: This file contains the abbreviation and description of 213 traits, and their descriptive statistics including mean, standard deviation, sample size and estimated heritability. [file 12711_2014_76_MOESM1_ESM.xlsx]

## Sheet: Sheet1
Table S1 Description statistics of 213 traits in this study
Traits	Trait-class	Description	Mean	SD	N	h2
AntebrachialL	Bone Traits	Antebrachial bone length	20.1148	1.49161	912	0.770699
BrachialL	Bone Traits	Brachial bone length	18.3827	1.24875	911	0.730198
ChestVN	Bone Traits	Chest vertebrae number	15.0262	0.646938	917	0.625058
CruralL	Bone Traits	Crural bone length	18.8573	1.20809	909	0.691442
FemoralL	Bone Traits	Femoral bone length	20.9768	1.29811	911	0.723974
FifNeckBL	Bone Traits	Fifth neck bone length	1.9686	0.186464	913	0.495604
FirNeckBL	Bone Traits	First neck bone length	2.10304	0.289085	910	0.386298
ForNeckBL	Bone Traits	Forth neck bone length	2.00806	0.200035	916	0.494962
RibN	Bone Traits	Rib number	15.0251	0.647471	918	0.626363
Sacrum	Bone Traits	Sacrum number	5.00654	0.0806682	917	0.166214
ScapularL	Bone Traits	Scapular bone length	22.4282	1.54915	912	0.731125
SecNeckBL	Bone Traits	Second neck bone length	3.51142	0.616951	914	0.133901
SevNeckBL	Bone Traits	Seven neck bone length	2.25811	0.210418	913	0.415008
SixNeckBL	Bone Traits	Sixth neck bone length	2.05491	0.19864	911	0.377157
ThiNeckBL	Bone Traits	Third neck bone length	2.11668	0.223074	913	0.423811
TotNeckBL	Bone Traits	Total neck bone length	17.2092	1.43835	916	0.607132
WaistVN	Bone Traits	Waist vertebrae number	5.33043	0.484341	917	0.204387
BBL	Carcass Traits	Biceps length	13.5687	1.07977	396	0.535325
BBW	Carcass Traits	Biceps weight	62.2011	12.2175	396	0.723291
CarcassDiaL	Carcass Traits	Carcass Dial length	80.0847	6.1478	916	0.691537
CarcassStrL	Carcass Traits	Carcass Straight length	96.2295	7.19691	915	0.710521
CarcassW1	Carcass Traits	CarcassWt_half1(not contain suet and renal)	34.7364	7.10294	917	0.441353
HeadW	Carcass Traits	Head weight	7.5327	1.4743	913	0.62707
HeartW	Carcass Traits	Heart weight	338.763	64.7708	912	0.569471
HipW	Carcass Traits	Hip weight	9.51882	2.16727	916	0.407174
KidneyW	Carcass Traits	Kidney weight	282.188	58.0355	911	0.354196
LiverW	Carcass Traits	Liver weight	1396.66	264.855	911	0.493781
loin_area	Carcass Traits	Loin area	39.8989	6.03945	807	0.623354
NeckW	Carcass Traits	Head meat weight	649.56	255.519	917	0.229366
SkinT	Carcass Traits	Skin thickness	0.450293	0.10274	918	0.545271
small_intestine	Carcass Traits	Intestinal length	1.5694	0.198133	917	0.590843
SpleenW	Carcass Traits	Spleen weight	130.902	30.4419	908	0.643963
Eartype	Exterior Traits	Ear Type	1.9263	0.841739	882	0.417266
FGS223	Exterior Traits	Front gait score on 223 days old	3.58855	0.543046	655	0.344998
LeftEarArea	Exterior Traits	Left ear erea	239.892	52.128	908	0.75177
LeftEarW	Exterior Traits	Left ear weight	251.276	85.6769	918	0.812281
Leftnipple	Exterior Traits	Nipple Left	8.56754	0.82048	918	0.485188
LFLS213	Exterior Traits	Leg score of left front leg on 213 days old	3.7989	0.599045	910	0.168101
LRLS213	Exterior Traits	Leg score of left rear leg on 213 days old	3.68956	0.556046	910	0.298725
RFLS213	Exterior Traits	Leg score of right front led on 213 days old	3.80528	0.598304	909	0.171343
RGS223	Exterior Traits	Rear gait score on 223 days old	3.49542	0.466764	655	0.220568
RightEarArea	Exterior Traits	Right ear area	236.989	50.5417	907	0.791196
RightEarW	Exterior Traits	Right ear weight	259.499	86.6655	918	0.806889
Rightnipple	Exterior Traits	Nipple Right	8.67865	0.838159	918	0.415093
RRLS213	Exterior Traits	Leg score of right rear leg on 213 days old	3.68592	0.559834	909	0.271604
totalnipple	Exterior Traits	Nipple Total	17.244	1.42625	918	0.554275
Totalnumber	Exterior Traits	Total nipple number	15.1295	2.65717	919	0.684976
AbdomentFatW	Fatness Traits	Abdoment fat weight on 240 days	1239.58	428.78	916	0.404343
aveBF	Fatness Traits	Average backfat thickness on age 240 days	3.02082	0.873149	918	0.634586
ChestBF	Fatness Traits	Chest backfat thickness on age 240 days	3.16679	0.957651	918	0.613984
HipBF	Fatness Traits	Hip backfat thickness on age 240 days	2.57412	1.01905	918	0.634462
LeafFatW	Fatness Traits	Leaf fat weight on age 240 days	2124.23	1105.95	914	0.52277
ShoulderBF	Fatness Traits	Shoulder backfat thickness on age 240 days	3.96764	0.942092	918	0.489855
VeilFatW	Fatness Traits	Veil fat weight on age 240 days	1319.35	442.695	916	0.510689
WaistBF	Fatness Traits	Waist backfat thickness on age 240 days	2.3761	0.858744	918	0.543724
A14_0	Fatty Acids	Abdominal fat C14:0 content	1.09816	0.135967	569	0.405116
A16_0	Fatty Acids	Abdominal fat C16:0 content	24.3491	1.30293	570	0.39216
A16_1	Fatty Acids	Abdominal fat C16:1 content	1.74525	0.380787	570	0.444975
A18_0	Fatty Acids	Abdominal fat C18:0 content	14.5659	1.91085	570	0.408847
A18_1	Fatty Acids	Abdominal fat C18:1 content	41.1601	3.52716	570	0.371227
A18_2	Fatty Acids	Abdominal fat C18:2n-6 content	12.9584	2.74243	570	0.383522
A18_3	Fatty Acids	Abdominal fat C18:3n-3 content	0.438784	0.113602	569	0.359838
A20_0	Fatty Acids	Abdominal fat C20:0 content	0.252196	0.0684155	569	0.653912
A20_1	Fatty Acids	Abdominal fat C20:1 content	0.911806	0.229621	569	0.653978
A20_2	Fatty Acids	Abdominal fat C20:2n-6 content	0.619656	0.137778	569	0.383218
A20_3	Fatty Acids	Abdominal fat C20:3 content	0.172201	0.0527545	570	0.500323
A20_4	Fatty Acids	Abdominal fat C20:4 content	0.0800553	0.0220118	569	0.401935
A20_5	Fatty Acids	Abdominal fat C20:5 content	0.0247023	0.0233122	237	0.110126
A22_5	Fatty Acids	Abdominal fat C22:5 content	0.0965433	0.0342382	568	0.274733
A24_0	Fatty Acids	Abdominal fat C24:0 content	0.0855811	0.0235765	568	0.239605
AMUFA	Fatty Acids	Abdominal fat mono-unsaturated fatty acid content	43.8171	3.75721	570	0.362817
An_3	Fatty Acids	Abdominal fat n-3 fatty acid content	0.717527	0.174493	569	0.440999
An_6	Fatty Acids	Abdominal fat n-6 fatty acid content	13.6574	2.82794	570	0.370558
An_6vsn_3	Fatty Acids	Ratio of n-6 to n-3 fatty acids in abdominal fat	19.4025	2.45893	569	0.135523
APUFA	Fatty Acids	Abdominal fat poly-unsaturated fatty acid content	14.3854	2.96635	569	0.368187
APvsS	Fatty Acids	Ratio of poly-unsaturated to saturated fatty acids in abdominal fat	0.358432	0.0835139	569	0.367725
ASFA	Fatty Acids	Abdominal fat saturated fatty acid content	40.457	2.70598	570	0.306099
D14_0	Fatty Acids	Longissimus dorsi C14:0 content	1.09861	0.157403	586	0.445215
D16_0	Fatty Acids	Longissimus dorsi C16:0 content	23.5545	1.29585	589	0.510169
D16_1	Fatty Acids	Longissimus dorsi C16:1 content	3.01287	0.506357	588	0.633851
D18_0	Fatty Acids	Longissimus dorsi C18:0 content	13.1134	1.16889	588	0.43485
D18_1	Fatty Acids	Longissimus dorsi C18:1 content	44.4359	3.30978	588	0.440454
D18_2	Fatty Acids	Longissimus dorsi C18:2n-6 content	8.93961	2.71975	589	0.478666
D18_3	Fatty Acids	Longissimus dorsi C18:3n-3 content	0.190499	0.0536752	586	0.367968
D20_0	Fatty Acids	Longissimus dorsi C20:0 content	0.243555	0.0657546	588	0.556094
D20_1	Fatty Acids	Longissimus dorsi C20:1 content	0.839309	0.172432	588	0.572654
D20_2	Fatty Acids	Longissimus dorsi C20:2n-6 content	0.436564	0.126254	587	0.398731
D20_3	Fatty Acids	Longissimus dorsi C20:3 content	1.41481	0.833413	588	0.342966
D20_4	Fatty Acids	Longissimus dorsi C20:4 content	0.0474824	0.01467	476	0.248756
D20_5	Fatty Acids	Longissimus dorsi C20:5 content	0.0688781	0.0859315	399	0.228493
D22_5	Fatty Acids	Longissimus dorsi C22:5 content	0.242498	0.212875	580	0.218368
D24_0	Fatty Acids	Longissimus dorsi C24:0 content	0.204049	0.277059	565	0.0770354
DMUFA	Fatty Acids	Longissimus dorsi mono-unsaturated fatty acid content	48.3003	3.52696	589	0.406579
Dn_3	Fatty Acids	Longissimus dorsi n-3 fatty acid content	1.88996	0.968228	588	0.334328
Dn_6	Fatty Acids	Longissimus dorsi n-6 fatty acid content	9.42185	2.80533	588	0.476144
Dn_6vsDn_3	Fatty Acids	Ratio of n-6 to n-3 fatty acids in longissimus dorsi	5.72998	2.09	588	0.179972
DPUFA	Fatty Acids	Longissimus dorsi poly-unsaturated fatty acid content	11.3114	3.65855	588	0.450196
DPvsS	Fatty Acids	Ratio of poly-unsaturated to saturated fatty acids in longissimus dorsi	0.298479	0.104933	588	0.451636
DSFA	Fatty Acids	Longissimus dorsi saturated fatty acid content	38.3483	1.92918	588	0.497935
ADG21	Growth Traits	Average daily gain of 0-21 days	188.638	48.0422	914	0.30057
ADG21_210	Growth Traits	Average daily gain of 21-210 days	418.984	77.3253	726	0.511209
ADG21_240	Growth Traits	Average daily gain of 21-240 days	425.431	79.215	913	0.482529
ADG21_46	Growth Traits	Average daily gain of 21-46 days	254.228	77.3038	910	0.334752
ADG210	Growth Traits	Average daily gain of 0-210 days	395.217	70.1913	728	0.511884
ADG210_240	Growth Traits	Average daily gain of 210-240 days	493.496	197.619	709	0.178016
ADG240	Growth Traits	Average daily gain of 0-240 days	403.529	72.9776	915	0.505036
ADG46	Growth Traits	Average daily gain of 0-46 days	222.457	54.3317	914	0.334235
ADG46_210	Growth Traits	Average daily gain of 46-210 days	442.142	86.3143	730	0.516302
adg46_240	Growth Traits	Average daily gain of 46-240 days	446.361	86.6716	916	0.476054
Birthweight	Growth Traits	Birth weight	1.21877	0.242283	915	0.24613
Day210W	Growth Traits	Body weight on age 210 days	83.9663	14.8295	732	0.512779
Day21weight	Growth Traits	Body weight on age 21 days	5.37183	1.18798	913	0.284311
Day240W	Growth Traits	Body weight on age 240 days	97.5576	17.5673	917	0.511243
Day46weight	Growth Traits	Body weight on age 46 days	11.4528	2.59505	916	0.3412
foodconversion	Growth Traits	Feed conversion rate	3784.23	562.456	340	0.476995
foodfrequency	Growth Traits	Number of visit per day	9.09694	3.93738	348	0.394068
foodintake	Growth Traits	Average daily feed intake	2239	429.437	405	0.318434
foodspeed	Growth Traits	Average feeding rate	0.670275	0.186559	346	0.32652
LiveW	Growth Traits	Body weight on age 240 days	97.4585	17.6817	919	0.496714
EOS_240	Health Traits	Eosimophil on age 240 days	0.967281	0.874997	651	0.344351
HCT_18	Health Traits	Hematocrit on age 18 days	24.4581	14.6786	767	0.463334
HCT_240	Health Traits	Hematocrit on age 240 days	0.407932	0.0507168	896	0.425841
HCT_46	Health Traits	Hematocrit on age 46 days	0.305383	0.0757689	771	0.384096
HGB_18	Health Traits	Hemoglobin on age 18 days	98.7529	19.6815	769	0.398094
HGB_240	Health Traits	Hemoglobin on age 240 days	137.72	15.691	895	0.465651
HGB_46	Health Traits	Hemoglobin on age 46 days	101.316	17.4034	769	0.418971
LYM_240	Health Traits	Lymphocyte on age 240 days	7.81064	3.7788	910	0.352357
MCH_18	Health Traits	Mean corpusular hemoglobin on age 18 days	19.6377	2.50167	766	0.581474
MCH_240	Health Traits	Mean corpusular hemoglobin on age 240 days	19.3435	1.4731	895	0.69733
MCH_46	Health Traits	Mean corpusular hemoglobin on age 46 days	18.2986	3.63787	769	0.334467
MCHC_18	Health Traits	Mean corpusular hemoglobin concerntration on age 18 days	318.728	30.873	768	0.517806
MCHC_240	Health Traits	Mean corpusular hemoglobin concerntration on age 240 days	338.246	15.2502	895	0.259774
MCHC_46	Health Traits	Mean corpusular hemoglobin concerntration on age 46 days	340.173	54.2575	758	0.549826
MCV_18	Health Traits	Mean corpusular volume on age 18 days	62.0003	8.85694	766	0.643836
MCV_240	Health Traits	Mean corpusular volume on age 240 days	57.2825	4.22433	895	0.643174
MCV_46	Health Traits	Mean corpusular volume on age 46 days	53.9407	8.86058	772	0.510262
MON_240	Health Traits	Monocyte count (109) on age 240 days	7.94597	1.22802	657	0.442397
MPV_240	Health Traits	Mean platelet volume (fl) on age 240 days	7.71341	4.27528	904	0.287912
PCT_240	Health Traits	Plateletcrit (%) on age 240 days	0.226682	0.0982636	651	0.463562
PDW_240	Health Traits	Platelet distribution width (%) on age 240 days	15.5267	0.920826	657	0.356597
PLT_240	Health Traits	Platelet count (109) on age 240 days	293.582	116.059	895	0.466447
RBC_18	Health Traits	Red blood cell on age 18 days	5.04497	0.8447	767	0.34581
RBC_240	Health Traits	Red blood cell on age 240 days	7.14558	0.815516	895	0.523088
RBC_46	Health Traits	Red blood cell on age 46 days	5.66403	1.01228	771	0.247323
RDW_18	Health Traits	Red cell distribution width on age 18 days	25.8274	4.36234	748	0.31814
RDW_240	Health Traits	Red cell distribution width on age 240 days	19.0513	3.51967	885	0.333802
RDW_46	Health Traits	Red cell distribution width on age 46 days	24.4908	5.72969	726	0.109632
WBC_240	Health Traits	White blood cell count (109) on age 240 days	17.0671	4.353	909	0.343204
LD_bag24drip	Meat Quality Traits	Drip loss of longissimus dorsi 24h after slaugher (bag)	0.981107	0.521043	360	0.233939
LD_EZ24drip	Meat Quality Traits	Drip loss of longissimus dorsi 24h after slaugher (EZ)	1.10914	0.434028	699	0.352567
LD_G6P	Meat Quality Traits	Glucose-6-phosphate content in longissimus dorsi	0.167082	0.361518	852	0.11922
LD_GLY_energy	Meat Quality Traits	Total glycogen in longissimus dorsi	137.365	28.413	853	0.447402
LD_intFAT	Meat Quality Traits	Intramuscular fat content in longissimus dorsi	2.16137	1.04806	842	0.595448
LD_lac	Meat Quality Traits	Lactate content in longissimus dorsi	89.0263	21.9544	853	0.284565
LD_Marbling	Meat Quality Traits	Marbling score of longissimus dorsi	1.98782	0.771886	780	0.429235
LD_res_GLY	Meat Quality Traits	Residual glycogen content in longissimus dorsi	24.0513	13.989	852	0.403914
LD_water	Meat Quality Traits	Moisture content in longissimus dorsi	74.4877	1.28266	848	0.399095
LDa_24h	Meat Quality Traits	Minolta a* value of longissimus dorsi 24h after slaughter	0.695231	1.12002	650	0.536688
LDa_45min	Meat Quality Traits	Minolta a* value of longissimus dorsi 45min after slaughter	-0.416283	1.02206	651	0.547704
LDb_24h	Meat Quality Traits	Minolta b* value of longissimus dorsi 24h after slaughter	7.73271	1.78665	650	0.290409
LDb_45min	Meat Quality Traits	Minolta b* value of longissimus dorsi 45min after slaughter	9.09718	2.42417	652	0.460347
LDc_24h	Meat Quality Traits	Minolta c* value of longissimus dorsi 24h after slaughter	7.84723	1.77946	650	0.322929
LDc_45min	Meat Quality Traits	Minolta c* value of longissimus dorsi 45min after slaughter	9.18121	2.38955	651	0.500048
LDcolor_24h	Meat Quality Traits	Color score of longissimus dorsi at 24h after slaughter	2.76255	0.714305	777	0.25743
LDcolor_45min	Meat Quality Traits	Color score of longissimus dorsi at 45min after slaughter	3.19276	0.705529	773	0.378974
LDH_24h	Meat Quality Traits	Hue angle value of longissimus dorsi 24h after slaughter	85.0985	8.83833	651	0.488926
LDH_45min	Meat Quality Traits	Hue angle value of longissimus dorsi 45min after slaughter	92.7659	7.33802	651	0.499493
LDL_24h	Meat Quality Traits	Minolta L* value of longissimus dorsi 24h after slaughter	47.235	3.11697	649	0.313165
LDL_45min	Meat Quality Traits	Minolta L* value of longissimus dorsi 45min after slaughter	38.418	2.35574	652	0.492994
LDpH15h	Meat Quality Traits	longissimus dorsi pH value at 15 after slaughter	5.75141	0.223058	634	0.384338
LDpH24h	Meat Quality Traits	longissimus dorsi pH value at 24 after slaughter	5.66086	0.165877	642	0.417483
LDpH3	Meat Quality Traits	longissimus dorsi pH value at 3h after slaughter	6.27884	0.436765	624	0.224741
LDpH3_9h	Meat Quality Traits	Drop of pH value of longissimus dorsi from 3h to 9h after slaughter	0.356175	0.230198	617	0.116279
LDpH45min	Meat Quality Traits	longissimus dorsi pH value at 45min after slaughter	6.41125	0.33294	628	0.216796
LDpH45min_3	Meat Quality Traits	Drop of pH value of longissimus dorsi from 45min to 3h after slaughter	0.142193	0.217053	611	0.11882
LDpH9h	Meat Quality Traits	longissimus dorsi pH value at 9h after slaughter	5.92248	0.323789	634	0.226363
LDT15h	Meat Quality Traits	Temperature of longissimus dorsi at 15h after slaughter	5.61298	3.14758	547	0.12914
LDT3h	Meat Quality Traits	longissimus dorsi temperature at 3h after slaughter	19.9121	3.95097	635	0.449175
LDT45min	Meat Quality Traits	longissimus dorsi temperature at 45min after slaughter	34.1509	1.74237	640	0.353585
LDT9h	Meat Quality Traits	longissimus dorsi temperature at 9h after slaughter	8.74301	3.95116	565	0.243675
SM_EZ24drip	Meat Quality Traits	Drip loss of semimembrannosus muscle 24h after slaughter (EZ)	0.88787	0.327182	684	0.113899
SM_Marbling	Meat Quality Traits	Marbling score of semimembrannosus muscle	1.4	0.470844	780	0.210409
SMa_24h	Meat Quality Traits	Minolta a* value of semimembrannosus muscle 24h after slaughter	3.23785	1.30339	650	0.443594
SMa_45min	Meat Quality Traits	Minolta a* value of semimembrannosus muscle 45min after slaughter	2.06548	1.14024	651	0.49867
SMb_24h	Meat Quality Traits	Minolta b* value of semimembrannosus muscle 24h after slaughter	8.59935	2.09849	650	0.115009
SMb_45min	Meat Quality Traits	Minolta b* value of semimembrannosus muscle 45min after slaughter	9.8538	2.68706	652	0.501214
SMc_24h	Meat Quality Traits	Minolta c* value of semimembrannosus muscle 24h after slaughter	9.29975	1.99985	650	0.148593
SMc_45min	Meat Quality Traits	Minolta c* value of semimembrannosus muscle 45min after slaughter	10.1718	2.55667	651	0.481001
SMcolor_24h	Meat Quality Traits	Color score of semimembrannosus muscle at 24h after slaughter	3.60825	0.832724	776	0.384153
SMcolor_45min	Meat Quality Traits	Color score of semimembrannosus muscle at 45min after slaughter	4.00388	0.805573	773	0.408299
SMH_24h	Meat Quality Traits	Hue angle value of semimembrannosus muscle 24h after slaughter	68.9925	9.60169	650	0.457673
SMH_45min	Meat Quality Traits	Hue angle value of semimembrannosus muscle 45min after slaughter	77.3005	8.94139	651	0.465362
SML_24h	Meat Quality Traits	Minolta L* value of semimembrannosus muscle 24h after slaughter	42.9643	3.33237	651	0.386324
SML_45min	Meat Quality Traits	Minolta L* value of semimembrannosus muscle 45min after slaughter	35.1715	2.02061	652	0.466101
SMpH15h	Meat Quality Traits	semimembrannosus muscle pH value at 15 after slaughter	5.85881	0.225439	637	0.379146
SMpH24h	Meat Quality Traits	semimembrannosus muscle pH value at 24 after slaughter	5.7515	0.200314	648	0.451806
SMpH3	Meat Quality Traits	semimembrannosus muscle pH value at 3h after slaughter	6.41051	0.341275	627	0.209893
SMpH3_24	Meat Quality Traits	Drop of pH value of semimembrannosus muscle from 3h to 24h after slaughter	0.619054	0.356968	744	0.184579
SMpH3_9h	Meat Quality Traits	Drop of pH value of semimembrannosus muscle from 3h to 9h after slaughter	0.363363	0.192755	620	0.117132
SMpH45min	Meat Quality Traits	semimembrannosus muscle pH value at 45min after slaughter	6.53604	0.286875	628	0.118585
SMpH45min_24	Meat Quality Traits	Drop of pH value of semimembrannosus muscle from 45min to 24h after slaughter	0.733626	0.332778	733	0.177353
SMpH45min_3	Meat Quality Traits	Drop of pH value of semimembrannosus muscle from 45min to 3h after slaughter	0.13069	0.203895	609	0.138328
SMpH9_24	Meat Quality Traits	Drop of pH value of semimembrannosus muscle from 9h to 24h after slaughter	0.276688	0.244098	763	0.213369
SMpH9h	Meat Quality Traits	semimembrannosus muscle pH value at 9h after slaughter	6.04913	0.269385	641	0.317027
SMT3h	Meat Quality Traits	semimembrannosus muscle temperature at 3h after slaughter	20.0806	3.83122	623	0.390092
SMT45min	Meat Quality Traits	semimembrannosus muscle temperature at 45min after slaughter	34.226	1.52932	620	0.265936
SMT9h	Meat Quality Traits	semimembrannosus muscle temperature at 9h after slaughter	9.07514	3.73645	527	0.170781
GLU	Plasma Lipid Levels	Serum glucose levels (mmol/l)	5.3208	2.08365	678	0.237837
GSP	Plasma Lipid Levels	Serum glycosylated protein levels (mmol/l)	1.18586	0.234974	679	0.224093
HDL	Plasma Lipid Levels	Serum high density lipoprotein cholesterol	1.13034	0.222205	678	0.356779
LDL	Plasma Lipid Levels	Serum low density lipoprotein cholesterol	1.31208	0.266937	679	0.475277
TC	Plasma Lipid Levels	Serum total cholesterol (mmol/l)	2.67655	0.421877	651	0.470599
TG	Plasma Lipid Levels	Serum triglyceride (mmol/l)	0.282408	0.148084	679	0.484558
