# Supplementary material for: Sexually dimorphic genetic architecture of complex traits in a large-scale F2 cross in pigs
Source: Genet Sel Evol. 2014 Nov 6;46(1):76. doi: 10.1186/s12711-014-0076-2 (PMC4221709; doi:10.1186/s12711-014-0076-2)
Supplement: Additional file 2: Table S2. — Title: The 102 traits in this study that displayed significant sex-specific phenotypic values (q <0.05). Description: This file provides detailed statistical results on 102 traits that displayed sex dimorphic phenotype values. [file 12711_2014_76_MOESM2_ESM.xlsx]

## Sheet: sexDimorphicTraits
Table S2 102 traits display significant different phenotypic value (q < 0.05) between two sexes in this study
Categories	Description	Traits	-log10(P values)	q values	Fold change	Male Mean	Female Mean
Fatness Traits	Abdoment fat weight on 240 days	AbdomentFatW	13.9515	7.89287e-13	1.06049	1272.22	1199.65
Fatty Acids	Abdominal fat C16:1 content	A16_1	8.96457	3.66071e-08	0.895229	1.62824	1.81879
Fatty Acids	Longissimus dorsi saturated fatty acid content	DSFA	8.80803	3.66071e-08	1.02809	38.9934	37.9279
Fatty Acids	Abdominal fat C18:0 content	A18_0	7.80805	2.74541e-07	1.0501	15.0055	14.2896
Fatty Acids	Abdominal fat C20:3 content	A20_3	7.0201	1.34788e-06	0.851203	0.155509	0.182693
Fatty Acids	Ratio of poly-unsaturated to saturated fatty acids in longissimus dorsi	DPvsS	6.89205	1.50838e-06	0.846758	0.26893	0.317599
Fatty Acids	Longissimus dorsi C16:0 content	D16_0	6.70134	2.00578e-06	1.02781	23.9473	23.2993
Meat Quality Traits	semimembrannosus muscle pH value at 15 after slaughter	SMpH15h	6.29409	4.48271e-06	1.01293	5.90472	5.82934
Meat Quality Traits	semimembrannosus muscle pH value at 9h after slaughter	SMpH9h	5.96542	8.49279e-06	1.01594	6.10728	6.01147
Growth Traits	Average daily gain of 21-46 days	ADG21_46	5.84553	1.00736e-05	0.959422	249.509	260.061
Fatty Acids	Longissimus dorsi poly-unsaturated fatty acid content	DPUFA	5.1379	3.92653e-05	0.876237	10.4157	11.8869
Fatty Acids	Longissimus dorsi C18:2n-6 content	D18_2	5.1248	3.92653e-05	0.88665	8.29506	9.3555
Meat Quality Traits	Intramuscular fat content in longissimus dorsi	LD_intFAT	5.11644	3.92653e-05	1.45958	2.50194	1.71415
Meat Quality Traits	longissimus dorsi pH value at 15 after slaughter	LDpH15h	5.10858	3.92653e-05	1.01274	5.79579	5.7229
Fatty Acids	Longissimus dorsi n-6 fatty acid content	Dn_6	4.93767	5.43194e-05	0.891157	8.76972	9.84082
Meat Quality Traits	Marbling score of longissimus dorsi	LD_Marbling	4.90183	5.53055e-05	1.2001	2.17368	1.81125
Fatty Acids	Ratio of n-6 to n-3 fatty acids in abdominal fat	An_6vsn_3	4.86633	5.64855e-05	1.06885	20.2006	18.8994
Bone Traits	Second neck bone length	SecNeckBL	4.78311	6.26488e-05	1.01095	3.52856	3.49034
Fatness Traits	Leaf fat weight on age 240 days	LeafFatW	4.77305	6.26488e-05	1.57952	2542.71	1609.8
Meat Quality Traits	Lactate content in longissimus dorsi	LD_lac	4.74578	6.33732e-05	1.07291	91.9113	85.6653
Fatty Acids	Longissimus dorsi n-3 fatty acid content	Dn_3	4.37227	0.000142635	0.804953	1.64698	2.04606
Fatty Acids	Longissimus dorsi C20:3 content	D20_3	4.28128	0.000167885	0.786572	1.21374	1.54308
Exterior Traits	Rear gait score on 223 days old	RGS223	4.20797	0.000190115	0.968514	3.43456	3.54622
Meat Quality Traits	longissimus dorsi pH value at 9h after slaughter	LDpH9h	4.16125	0.00020289	1.01754	5.98547	5.88229
Carcass Traits	Intestinal length	small_intestine	4.0461	0.000253911	1.04859	1.60277	1.5285
Fatty Acids	Abdominal fat C22:5 content	A22_5	3.80096	0.000429321	0.840843	0.0864849	0.102855
Carcass Traits	Spleen weight	SpleenW	3.75081	0.00046403	0.942719	127.423	135.165
Fatty Acids	Abdominal fat saturated fatty acid content	ASFA	3.68407	0.000521786	1.02079	40.9708	40.1365
Fatty Acids	Longissimus dorsi C18:0 content	D18_0	3.66035	0.000532075	1.03202	13.3644	12.9498
Meat Quality Traits	Minolta b* value of semimembrannosus muscle 24h after slaughter	SMb_24h	3.56613	0.000627616	1.02736	8.7419	8.5091
Meat Quality Traits	semimembrannosus muscle pH value at 24 after slaughter	SMpH24h	3.55966	0.000627616	1.00587	5.77192	5.73826
Meat Quality Traits	Total glycogen in longissimus dorsi	LD_GLY_energy	3.42623	0.000826682	0.978936	136.01	138.937
Health Traits	Mean corpusular volume on age 46 days	MCV_46	3.37555	0.000900844	0.957504	52.7192	55.0591
Bone Traits	Crural bone length	CruralL	3.33735	0.000943292	1.01633	18.9946	18.6895
Bone Traits	Antebrachial bone length	AntebrachialL	3.33	0.000943292	1.0398	20.4679	19.6844
Health Traits	Hematocrit on age 46 days	HCT_46	3.17822	0.00130077	0.933829	0.294423	0.315286
Growth Traits	Birth weight	Birthweight	3.1506	0.0013487	1.00951	1.22396	1.21243
Carcass Traits	Kidney weight	KidneyW	3.09876	0.00147971	1.04945	288.271	274.688
Fatty Acids	Abdominal fat C14:0 content	A14_0	3.07846	0.00151075	0.958831	1.06991	1.11584
Fatty Acids	Abdominal fat mono-unsaturated fatty acid content	AMUFA	3.02693	0.00165856	0.982683	43.3494	44.1133
Meat Quality Traits	semimembrannosus muscle temperature at 9h after slaughter	SMT9h	2.97305	0.00183184	0.913763	8.59346	9.40447
Meat Quality Traits	longissimus dorsi pH value at 24 after slaughter	LDpH24h	2.87627	0.00223457	1.00458	5.67657	5.65071
Meat Quality Traits	longissimus dorsi pH value at 3h after slaughter	LDpH3	2.83179	0.00241802	1.0163	6.34078	6.23907
Meat Quality Traits	longissimus dorsi pH value at 45min after slaughter	LDpH45min	2.81325	0.00246613	1.01098	6.45379	6.38367
Meat Quality Traits	Minolta c* value of semimembrannosus muscle 24h after slaughter	SMc_24h	2.73983	0.00285543	1.01658	9.39378	9.2406
Growth Traits	Average daily feed intake	foodintake	2.70555	0.00302281	1.19122	2384.55	2001.78
Meat Quality Traits	Marbling score of semimembrannosus muscle	SM_Marbling	2.57139	0.00398242	1.17719	1.51711	1.28875
Meat Quality Traits	Minolta c* value of semimembrannosus muscle 45min after slaughter	SMc_45min	2.56733	0.00398242	1.10715	10.8132	9.76672
Fatness Traits	Shoulder backfat thickness on age 240 days	ShoulderBF	2.55037	0.00405646	1.19261	4.2777	3.58684
Meat Quality Traits	semimembrannosus muscle pH value at 3h after slaughter	SMpH3	2.53169	0.00415011	1.0115	6.45533	6.38196
Meat Quality Traits	Minolta b* value of semimembrannosus muscle 45min after slaughter	SMb_45min	2.51072	0.00427001	1.11778	10.5348	9.42475
Bone Traits	Brachial bone length	BrachialL	2.4974	0.00431826	1.04087	18.7125	17.9778
Growth Traits	Average daily gain of 0-46 days	ADG46	2.43401	0.0049027	0.980794	220.515	224.833
Fatty Acids	Longissimus dorsi C20:2n-6 content	D20_2	2.40042	0.00517616	0.929758	0.417438	0.448974
Fatness Traits	Waist backfat thickness on age 240 days	WaistBF	2.38593	0.00517616	1.26289	2.62031	2.07486
Fatness Traits	Chest backfat thickness on age 240 days	ChestBF	2.37993	0.00517616	1.21619	3.44062	2.829
Fatty Acids	Longissimus dorsi C14:0 content	D14_0	2.37883	0.00517616	1.0418	1.12605	1.08087
Meat Quality Traits	Minolta L* value of semimembrannosus muscle 24h after slaughter	SML_24h	2.31165	0.005938	0.986834	42.6149	43.1835
Fatty Acids	Longissimus dorsi C20:1 content	D20_1	2.30335	0.00594992	1.04451	0.861535	0.824825
Fatty Acids	Abdominal fat C18:1 content	A18_1	2.28445	0.00611103	0.986854	40.8271	41.3709
Fatness Traits	Average backfat thickness on age 240 days	aveBF	2.26157	0.00633608	1.21527	3.28104	2.69983
Exterior Traits	Right ear area	RightEarArea	2.2525	0.00636537	1.08614	245.824	226.328
Meat Quality Traits	Minolta L* value of semimembrannosus muscle 45min after slaughter	SML_45min	2.23819	0.00647417	1.00136	35.2008	35.1531
Carcass Traits	Loin area	loin_area	2.15881	0.00765117	0.964426	39.2195	40.6662
Fatty Acids	Ratio of n-6 to n-3 fatty acids in longissimus dorsi	Dn_6vsDn_3	2.11516	0.00833006	1.12766	6.1529	5.45633
Growth Traits	Body weight on age 46 days	Day46weight	2.08693	0.00875478	0.982139	11.3598	11.5664
Meat Quality Traits	Drop of pH value of semimembrannosus muscle from 9h to 24h after slaughter	SMpH9_24	2.05968	0.00918262	1.05754	0.284644	0.269158
Health Traits	Monocyte count (109) on age 240 days	MON_240	2.04281	0.00940575	0.982416	7.86031	8.001
Health Traits	Mean corpusular volume on age 18 days	MCV_18	2.03271	0.00942787	0.991092	61.7135	62.2682
Carcass Traits	Liver weight	LiverW	2.02921	0.00942787	1.06549	1436.4	1348.1
Meat Quality Traits	semimembrannosus muscle pH value at 45min after slaughter	SMpH45min	1.96002	0.0107989	1.00697	6.56355	6.51809
Health Traits	Mean platelet volume (fl) on age 240 days	MPV_240	1.958	0.0107989	0.761687	6.76513	8.88178
Exterior Traits	Left ear erea	LeftEarArea	1.93457	0.0112415	1.08326	248.539	229.436
Meat Quality Traits	longissimus dorsi temperature at 9h after slaughter	LDT9h	1.92476	0.011343	0.926862	8.34667	9.00529
Carcass Traits	Skin thickness	SkinT	1.90108	0.0118189	0.928836	0.435289	0.468639
Carcass Traits	Head weight	HeadW	1.8513	0.01308	1.09	7.82277	7.17682
Meat Quality Traits	Color score of longissimus dorsi at 24h after slaughter	LDcolor_24h	1.70973	0.0178852	1.10333	2.90212	2.63033
Exterior Traits	Front gait score on 223 days old	FGS223	1.67881	0.0189589	0.975589	3.54027	3.62885
Growth Traits	Average daily gain of 46-240 days	adg46_240	1.61129	0.0218677	1.13267	471.185	415.994
Meat Quality Traits	Drop of pH value of longissimus dorsi from 45min to 3h after slaughter	LDpH45min_3	1.5994	0.0221936	0.742734	0.117374	0.158029
Meat Quality Traits	semimembrannosus muscle temperature at 3h after slaughter	SMT3h	1.57739	0.0230592	0.963137	19.626	20.3772
Meat Quality Traits	Minolta c* value of longissimus dorsi 45min after slaughter	LDc_45min	1.56574	0.0233969	1.10668	9.75924	8.8185
Health Traits	Mean corpusular hemoglobin on age 240 days	MCH_240	1.54481	0.0242565	1.00061	19.3489	19.337
Plasma Lipid Levels	Serum low density lipoprotein cholesterol	LDL	1.44045	0.0304781	1.04889	1.33938	1.27695
Exterior Traits	Total nipple number	Totalnumber	1.43385	0.0305806	0.94413	14.7366	15.6087
Health Traits	Mean corpusular hemoglobin concerntration on age 46 days	MCHC_46	1.42335	0.030965	1.03225	345.818	335.013
Health Traits	Red blood cell on age 18 days	RBC_18	1.39323	0.0328068	1.02311	5.10495	4.98965
Exterior Traits	Ear Type	Eartype	1.38675	0.0329216	0.838714	1.77178	2.1125
Fatness Traits	Veil fat weight on age 240 days	VeilFatW	1.36821	0.0339475	1.27627	1461.28	1144.96
Health Traits	Mean corpusular hemoglobin on age 18 days	MCH_18	1.36367	0.0339475	1.01593	19.7986	19.4882
Meat Quality Traits	Minolta b* value of longissimus dorsi 45min after slaughter	LDb_45min	1.35313	0.0343991	1.10504	9.66056	8.74225
Meat Quality Traits	Minolta L* value of longissimus dorsi 45min after slaughter	LDL_45min	1.33111	0.0356332	1.00191	38.463	38.3897
Fatty Acids	Longissimus dorsi C22:5 content	D22_5	1.32838	0.0356332	0.813813	0.212933	0.261649
Meat Quality Traits	Temperature of longissimus dorsi at 15h after slaughter	LDT15h	1.26502	0.0407911	0.93747	5.39585	5.75576
Fatness Traits	Hip backfat thickness on age 240 days	HipBF	1.25528	0.0412774	1.21023	2.79119	2.30634
Fatty Acids	Longissimus dorsi C18:1 content	D18_1	1.24478	0.0418468	1.01458	44.8269	44.1829
Fatty Acids	Longissimus dorsi C20:4 content	D20_4	1.22623	0.043161	0.934693	0.0455951	0.0487808
Fatty Acids	Abdominal fat C20:0 content	A20_0	1.2224	0.043161	1.01006	0.253749	0.251223
Plasma Lipid Levels	Serum triglyceride (mmol/l)	TG	1.21099	0.0438622	1.07384	0.291165	0.271145
Fatty Acids	Longissimus dorsi mono-unsaturated fatty acid content	DMUFA	1.19995	0.0445414	1.01393	48.7071	48.0377
Fatty Acids	Abdominal fat n-3 fatty acid content	An_3	1.15787	0.0485878	0.93092	0.686205	0.737126
Exterior Traits	Right ear weight	RightEarW	1.14897	0.0491074	1.14601	275.278	240.206
