# Supplementary material for: Sexually dimorphic genetic architecture of complex traits in a large-scale F2 cross in pigs
Source: Genet Sel Evol. 2014 Nov 6;46(1):76. doi: 10.1186/s12711-014-0076-2 (PMC4221709; doi:10.1186/s12711-014-0076-2)
Supplement: Additional file 3: Table S3. — The sex-specific differences in the estimated heritabilities of the 213 traits examined in this study. Description: This file lists the estimated heritabilities of 213 traits for males and females, absolute difference between heritabilities of males and females, 5% significance thresholds of absolute difference between heritabilities of males and females obtained by 1000 permutation test. [file 12711_2014_76_MOESM3_ESM.xlsx]

## Sheet: Sheet1
Table S3 The difference of estimated heritabilities of 213 traits in males and females
Trait-class	Traits	Description	Male-N	Male-h2	Female-N	Female-h2	h2-Male vs. Female	Threshold
Bone Traits	Sacrum	Sacrum number	504	0.250951	413	0.0204705	0.23048	0.292154
Bone Traits	SevNeckBL	Seven neck bone length	503	0.362118	410	0.537734	0.175616	0.163098
Bone Traits	WaistVN	Waist vertebrae number	504	0.2899	413	0.097802	0.192098	0.18497
Bone Traits	RibN	Rib number	507	0.600717	411	0.742464	0.141747	0.152532
Bone Traits	FirNeckBL	First neck bone length	502	0.376336	408	0.524962	0.148626	0.169866
Bone Traits	ChestVN	Chest vertebrae number	506	0.594737	411	0.742464	0.147728	0.171043
Bone Traits	ScapularL	Scapular bone length	501	0.764647	411	0.857719	0.093072	0.134748
Bone Traits	TotNeckBL	Total neck bone length	506	0.637996	410	0.800077	0.16208	0.20523
Bone Traits	CruralL	Crural bone length	500	0.728219	409	0.822855	0.0946368	0.146585
Bone Traits	ThiNeckBL	Third neck bone length	503	0.502196	410	0.395683	0.106513	0.176652
Bone Traits	SecNeckBL	Second neck bone length	504	0.109709	410	0.177639	0.0679307	0.143801
Bone Traits	FifNeckBL	Fifth neck bone length	503	0.490911	410	0.590754	0.0998429	0.178733
Bone Traits	AntebrachialL	Antebrachial bone length	501	0.889671	411	0.862291	0.0273796	0.131143
Bone Traits	BrachialL	Brachial bone length	502	0.765991	409	0.801302	0.0353111	0.148612
Bone Traits	FemoralL	Femoral bone length	500	0.803887	411	0.82884	0.0249528	0.139126
Bone Traits	ForNeckBL	Forth neck bone length	505	0.56519	411	0.502508	0.0626822	0.18124
Bone Traits	SixNeckBL	Sixth neck bone length	505	0.400436	406	0.409821	0.00938568	0.194483
Carcass Traits	SkinT	Skin thickness	505	0.530457	413	0.686548	0.156091	0.144892
Carcass Traits	small_intestine	Intestinal length	505	0.507499	412	0.656593	0.149094	0.172725
Carcass Traits	KidneyW	Kidney weight	503	0.3103	408	0.455443	0.145143	0.177962
Carcass Traits	HeartW	Heart weight	503	0.578671	409	0.684591	0.10592	0.149743
Carcass Traits	NeckW	Head meat weight	504	0.308274	413	0.439614	0.13134	0.191639
Carcass Traits	BBL	Biceps length	128	0.290372	268	0.580686	0.290314	0.38377
Carcass Traits	CarcassStrL	Carcass Straight length	504	0.77845	411	0.797994	0.0195436	0.129861
Carcass Traits	CarcassW1	CarcassWt_half1(not contain suet and renal)	506	0.482889	411	0.547709	0.06482	0.176046
Carcass Traits	CarcassDiaL	Carcass Dial length	504	0.750599	412	0.76225	0.0116507	0.138169
Carcass Traits	SpleenW	Spleen weight	500	0.723251	408	0.674938	0.0483132	0.178494
Carcass Traits	HeadW	Head weight	503	0.735582	410	0.728654	0.00692744	0.140996
Carcass Traits	BBW	Biceps weight	127	0.513154	269	0.733186	0.220032	0.364866
Carcass Traits	HipW	Hip weight	505	0.543884	411	0.451338	0.0925454	0.238989
Carcass Traits	loin_area	Loin area	428	0.642464	379	0.605786	0.0366774	0.199001
Carcass Traits	LiverW	Liver weight	501	0.572979	410	0.568444	0.00453548	0.168308
Exterior Traits	FGS223	Front gait score on 223 days old	298	0.522878	357	0.243005	0.279873	0.232283
Exterior Traits	Totalnumber	Total nipple number	505	0.632129	414	0.873602	0.241473	0.221016
Exterior Traits	LeftEarW	Left ear weight	505	0.894044	413	0.832643	0.0614011	0.0902324
Exterior Traits	RightEarW	Right ear weight	505	0.852221	413	0.903918	0.0516972	0.0958351
Exterior Traits	RRLS213	Leg score of right rear leg on 213 days old	495	0.257175	414	0.367612	0.110437	0.158838
Exterior Traits	LeftEarArea	Left ear erea	497	0.801686	411	0.763657	0.0380297	0.107788
Exterior Traits	LFLS213	Leg score of left front leg on 213 days old	496	0.257007	414	0.193138	0.0638693	0.141437
Exterior Traits	RightEarArea	Right ear area	496	0.843804	411	0.833535	0.0102684	0.0960479
Exterior Traits	LRLS213	Leg score of left rear leg on 213 days old	496	0.299783	414	0.382488	0.0827049	0.174137
Exterior Traits	RFLS213	Leg score of right front led on 213 days old	495	0.240393	414	0.193744	0.0466489	0.145719
Exterior Traits	Eartype	Ear Type	482	0.529351	400	0.535083	0.00573189	0.137352
Exterior Traits	RGS223	Rear gait score on 223 days old	298	0.290252	357	0.223518	0.0667345	0.211322
Exterior Traits	totalnipple	Nipple Total	505	0.589501	413	0.588771	0.000729794	0.152038
Exterior Traits	Leftnipple	Nipple Left	504	0.508559	414	0.508823	0.000264097	0.167058
Exterior Traits	Rightnipple	Nipple Right	504	0.426513	414	0.426333	0.000180386	0.168508
Fatness Traits	ChestBF	Chest backfat thickness on age 240 days	507	0.661472	411	0.738233	0.0767615	0.148179
Fatness Traits	LeafFatW	Leaf fat weight on age 240 days	504	0.539911	410	0.641279	0.101369	0.203683
Fatness Traits	AbdomentFatW	Abdoment fat weight on 240 days	504	0.433094	412	0.551946	0.118852	0.250523
Fatness Traits	WaistBF	Waist backfat thickness on age 240 days	507	0.556237	411	0.631341	0.0751039	0.208255
Fatness Traits	aveBF	Average backfat thickness on age 240 days	507	0.691965	411	0.711644	0.0196793	0.179624
Fatness Traits	HipBF	Hip backfat thickness on age 240 days	507	0.694869	411	0.706101	0.0112323	0.179767
Fatness Traits	ShoulderBF	Shoulder backfat thickness on age 240 days	506	0.505295	412	0.521951	0.0166564	0.198367
Fatness Traits	VeilFatW	Veil fat weight on age 240 days	505	0.528506	411	0.542561	0.0140555	0.214521
Fatty Acids	A24_0	Abdominal fat C24:0 content	220	0.0573101	348	0.442684	0.385374	0.284495
Fatty Acids	A18_1	Abdominal fat C18:1 content	221	0.223172	349	0.50607	0.282898	0.231025
Fatty Acids	AMUFA	Abdominal fat mono-unsaturated fatty acid content	221	0.225465	349	0.496403	0.270938	0.228815
Fatty Acids	A20_5	Abdominal fat C20:5 content	108	0.398901	129	0.0523544	0.346547	0.328113
Fatty Acids	D18_3	Longissimus dorsi C18:3n-3 content	231	0.266603	355	0.53295	0.266348	0.248312
Fatty Acids	An_6vsn_3	Ratio of n-6 to n-3 fatty acids in abdominal fat	220	0.0278763	349	0.243374	0.215498	0.222866
Fatty Acids	A20_3	Abdominal fat C20:3 content	220	0.423101	350	0.65417	0.231069	0.241687
Fatty Acids	D24_0	Longissimus dorsi C24:0 content	225	0.0079664	340	0.180405	0.172439	0.205736
Fatty Acids	Dn_6	Longissimus dorsi n-6 fatty acid content	230	0.323225	358	0.566572	0.243347	0.283201
Fatty Acids	DPUFA	Longissimus dorsi poly-unsaturated fatty acid content	230	0.294912	358	0.533847	0.238935	0.293299
Fatty Acids	ASFA	Abdominal fat saturated fatty acid content	219	0.19958	351	0.441615	0.242036	0.306724
Fatty Acids	Dn_6vsDn_3	Ratio of n-6 to n-3 fatty acids in longissimus dorsi	231	0.00475714	357	0.237227	0.23247	0.297973
Fatty Acids	A18_0	Abdominal fat C18:0 content	220	0.257974	350	0.522226	0.264252	0.336209
Fatty Acids	DPvsS	Ratio of poly-unsaturated to saturated fatty acids in longissimus dorsi	231	0.307014	357	0.517986	0.210972	0.285921
Fatty Acids	D18_1	Longissimus dorsi C18:1 content	231	0.308102	357	0.511153	0.203051	0.278959
Fatty Acids	D20_2	Longissimus dorsi C20:2n-6 content	231	0.318314	356	0.490756	0.172442	0.251985
Fatty Acids	D18_2	Longissimus dorsi C18:2n-6 content	231	0.350692	358	0.559507	0.208815	0.290023
Fatty Acids	Dn_3	Longissimus dorsi n-3 fatty acid content	230	0.179197	358	0.399024	0.219826	0.303476
Fatty Acids	DMUFA	Longissimus dorsi mono-unsaturated fatty acid content	231	0.293513	358	0.45924	0.165727	0.264806
Fatty Acids	D20_1	Longissimus dorsi C20:1 content	232	0.683587	356	0.586152	0.0974341	0.226903
Fatty Acids	D16_0	Longissimus dorsi C16:0 content	232	0.46002	357	0.61911	0.159089	0.317734
Fatty Acids	A20_1	Abdominal fat C20:1 content	220	0.744314	349	0.70052	0.0437939	0.209394
Fatty Acids	A20_0	Abdominal fat C20:0 content	219	0.779075	350	0.671672	0.107403	0.277246
Fatty Acids	A18_3	Abdominal fat C18:3n-3 content	221	0.358644	348	0.457965	0.0993214	0.270193
Fatty Acids	An_3	Abdominal fat n-3 fatty acid content	219	0.479678	350	0.547922	0.0682446	0.240843
Fatty Acids	D20_0	Longissimus dorsi C20:0 content	231	0.736088	357	0.674564	0.0615239	0.237046
Fatty Acids	An_6	Abdominal fat n-6 fatty acid content	221	0.385594	349	0.451524	0.0659303	0.247266
Fatty Acids	D18_0	Longissimus dorsi C18:0 content	232	0.435586	356	0.547472	0.111886	0.294794
Fatty Acids	APUFA	Abdominal fat poly-unsaturated fatty acid content	221	0.389728	348	0.455842	0.0661133	0.253464
Fatty Acids	A22_5	Abdominal fat C22:5 content	219	0.207818	349	0.304098	0.0962795	0.289879
Fatty Acids	A20_4	Abdominal fat C20:4 content	221	0.403845	348	0.452889	0.0490445	0.247042
Fatty Acids	A18_2	Abdominal fat C18:2n-6 content	221	0.402413	349	0.462712	0.0602983	0.260346
Fatty Acids	A16_0	Abdominal fat C16:0 content	220	0.324663	350	0.422995	0.0983311	0.307407
Fatty Acids	D22_5	Longissimus dorsi C22:5 content	228	0.121277	352	0.166917	0.0456404	0.255743
Fatty Acids	D16_1	Longissimus dorsi C16:1 content	230	0.659285	358	0.620685	0.0386003	0.250951
Fatty Acids	APvsS	Ratio of poly-unsaturated to saturated fatty acids in abdominal fat	221	0.38408	348	0.442457	0.0583777	0.271044
Fatty Acids	A20_2	Abdominal fat C20:2n-6 content	220	0.429759	349	0.461023	0.0312643	0.254535
Fatty Acids	D20_3	Longissimus dorsi C20:3 content	229	0.270007	359	0.371672	0.101665	0.32629
Fatty Acids	DSFA	Longissimus dorsi saturated fatty acid content	232	0.403727	356	0.542788	0.139061	0.371021
Fatty Acids	D14_0	Longissimus dorsi C14:0 content	230	0.533693	356	0.443369	0.0903239	0.345379
Fatty Acids	D20_4	Longissimus dorsi C20:4 content	194	0.214636	282	0.243271	0.0286348	0.310218
Fatty Acids	D20_5	Longissimus dorsi C20:5 content	157	0.12203	242	0.185709	0.0636785	0.362231
Fatty Acids	A14_0	Abdominal fat C14:0 content	219	0.326964	350	0.290957	0.0360074	0.387568
Fatty Acids	A16_1	Abdominal fat C16:1 content	220	0.430214	350	0.424475	0.00573905	0.37217
Growth Traits	Day46weight	Body weight on age 46 days	504	0.289776	412	0.540666	0.25089	0.22113
Growth Traits	ADG21_46	Average daily gain of 21-46 days	503	0.3075	407	0.523068	0.215568	0.203883
Growth Traits	Day21weight	Body weight on age 21 days	504	0.220606	409	0.429089	0.208483	0.213088
Growth Traits	ADG46	Average daily gain of 0-46 days	503	0.28805	411	0.512567	0.224516	0.231446
Growth Traits	ADG21	Average daily gain of 0-21 days	505	0.253141	409	0.425156	0.172015	0.224197
Growth Traits	foodspeed	Average feeding rate	236	0.281838	110	0.647134	0.365296	0.435869
Growth Traits	ADG210_240	Average daily gain of 210-240 days	385	0.178174	324	0.272838	0.0946641	0.197364
Growth Traits	Birthweight	Birth weight	503	0.25381	412	0.313538	0.0597277	0.176217
Growth Traits	ADG46_210	Average daily gain of 46-210 days	392	0.492906	338	0.569022	0.0761155	0.199473
Growth Traits	Day210W	Body weight on age 210 days	394	0.504749	338	0.554111	0.0493622	0.189552
Growth Traits	Day240W	Body weight on age 240 days	506	0.565263	411	0.591657	0.0263933	0.167272
Growth Traits	foodconversion	Feed conversion rate	216	0.3311	124	0.57081	0.23971	0.392286
Growth Traits	ADG21_240	Average daily gain of 21-240 days	505	0.564377	408	0.547188	0.0171884	0.173522
Growth Traits	foodfrequency	Number of visit per day	239	0.302608	109	0.0587493	0.243859	0.400938
Growth Traits	adg46_240	Average daily gain of 46-240 days	504	0.537723	412	0.552342	0.0146192	0.173054
Growth Traits	ADG210	Average daily gain of 0-210 days	392	0.512981	336	0.541193	0.0282117	0.188156
Growth Traits	LiveW	Body weight on age 240 days	507	0.5685	412	0.572832	0.00433214	0.166403
Growth Traits	ADG240	Average daily gain of 0-240 days	505	0.566075	410	0.565761	0.00031393	0.163903
Growth Traits	foodintake	Average daily feed intake	251	0.442074	154	0.304534	0.13754	0.306386
Growth Traits	ADG21_210	Average daily gain of 21-210 days	392	0.51788	334	0.526567	0.00868686	0.18924
Health Traits	PDW_240	Platelet distribution width (%) on age 240 days	256	0.655396	401	0.284916	0.37048	0.248688
Health Traits	MPV_240	Mean platelet volume (fl) on age 240 days	499	0.472183	405	0.294294	0.17789	0.233467
Health Traits	MCH_18	Mean corpusular hemoglobin on age 18 days	369	0.507103	397	0.722251	0.215148	0.276612
Health Traits	RBC_46	Red blood cell on age 46 days	367	0.338086	404	0.225271	0.112816	0.178676
Health Traits	MCHC_240	Mean corpusular hemoglobin concerntration on age 240 days	485	0.405358	410	0.276223	0.129134	0.19681
Health Traits	MCV_240	Mean corpusular volume on age 240 days	486	0.654074	409	0.763991	0.109917	0.177848
Health Traits	WBC_240	White blood cell count (109) on age 240 days	502	0.357094	407	0.446068	0.0889743	0.167403
Health Traits	LYM_240	Lymphocyte on age 240 days	501	0.449395	409	0.369658	0.0797372	0.169601
Health Traits	MCHC_18	Mean corpusular hemoglobin concerntration on age 18 days	369	0.665656	399	0.507454	0.158201	0.25083
Health Traits	PLT_240	Platelet count (109) on age 240 days	488	0.497977	407	0.58901	0.0910336	0.188042
Health Traits	MCHC_46	Mean corpusular hemoglobin concerntration on age 46 days	362	0.812956	396	0.536019	0.276937	0.382072
Health Traits	MCH_240	Mean corpusular hemoglobin on age 240 days	487	0.718615	408	0.782695	0.0640795	0.180111
Health Traits	HGB_46	Hemoglobin on age 46 days	367	0.503698	402	0.403173	0.100524	0.224543
Health Traits	RDW_46	Red cell distribution width on age 46 days	330	0.171149	396	0.11838	0.0527687	0.195253
Health Traits	EOS_240	Eosimophil on age 240 days	253	0.455715	398	0.365008	0.0907066	0.238537
Health Traits	HGB_240	Hemoglobin on age 240 days	486	0.477434	409	0.50548	0.0280461	0.193869
Health Traits	RDW_240	Red cell distribution width on age 240 days	487	0.345999	398	0.415725	0.0697258	0.237995
Health Traits	HCT_240	Hematocrit on age 240 days	486	0.456495	410	0.474362	0.0178668	0.195393
Health Traits	MON_240	Monocyte count (109) on age 240 days	257	0.476596	400	0.541041	0.0644453	0.247005
Health Traits	RBC_240	Red blood cell on age 240 days	486	0.542657	409	0.563518	0.020861	0.212056
Health Traits	MCV_18	Mean corpusular volume on age 18 days	370	0.707262	396	0.744989	0.0377276	0.23107
Health Traits	HCT_46	Hematocrit on age 46 days	366	0.410222	405	0.380514	0.0297081	0.232001
Health Traits	RBC_18	Red blood cell on age 18 days	368	0.375801	399	0.367312	0.00848845	0.21572
Health Traits	MCV_46	Mean corpusular volume on age 46 days	369	0.629822	403	0.51424	0.115582	0.327752
Health Traits	RDW_18	Red cell distribution width on age 18 days	355	0.301787	393	0.277694	0.024093	0.244725
Health Traits	HCT_18	Hematocrit on age 18 days	370	0.502131	397	0.385503	0.116628	0.341549
Health Traits	MCH_46	Mean corpusular hemoglobin on age 46 days	368	0.212719	401	0.254326	0.041607	0.29043
Health Traits	PCT_240	Plateletcrit (%) on age 240 days	253	0.441883	398	0.460452	0.0185687	0.29727
Health Traits	HGB_18	Hemoglobin on age 18 days	368	0.423574	401	0.404503	0.0190704	0.314822
Meat Quality Traits	SMT9h	semimembrannosus muscle temperature at 9h after slaughter	214	0.587734	313	0.126329	0.461405	0.244567
Meat Quality Traits	LDT15h	Temperature of longissimus dorsi at 15h after slaughter	217	0.609825	330	0.208019	0.401806	0.224021
Meat Quality Traits	SMc_24h	Minolta c* value of semimembrannosus muscle 24h after slaughter	251	0.417463	399	0.164294	0.253169	0.178555
Meat Quality Traits	SMpH45min_3	Drop of pH value of semimembrannosus muscle from 45min to 3h after slaughter	237	1.1696e-08	372	0.246723	0.246723	0.19224
Meat Quality Traits	SML_24h	Minolta L* value of semimembrannosus muscle 24h after slaughter	251	0.613895	400	0.340014	0.273881	0.233516
Meat Quality Traits	SMpH45min	semimembrannosus muscle pH value at 45min after slaughter	248	0.23466	380	0.00802488	0.226636	0.192947
Meat Quality Traits	LDb_24h	Minolta b* value of longissimus dorsi 24h after slaughter	250	0.491713	400	0.235699	0.256014	0.233875
Meat Quality Traits	LDT9h	longissimus dorsi temperature at 9h after slaughter	225	0.617446	340	0.321922	0.295524	0.273968
Meat Quality Traits	SML_45min	Minolta L* value of semimembrannosus muscle 45min after slaughter	251	0.328549	401	0.566477	0.237929	0.227459
Meat Quality Traits	LDc_24h	Minolta c* value of longissimus dorsi 24h after slaughter	250	0.492764	400	0.251932	0.240832	0.247239
Meat Quality Traits	LD_intFAT	Intramuscular fat content in longissimus dorsi	478	0.703642	364	0.522181	0.181461	0.196349
Meat Quality Traits	LD_Marbling	Marbling score of longissimus dorsi	380	0.571258	400	0.379529	0.191728	0.223525
Meat Quality Traits	SM_EZ24drip	Drip loss of semimembrannosus muscle 24h after slaughter (EZ)	334	0.0483612	350	0.203773	0.155412	0.196816
Meat Quality Traits	SMa_24h	Minolta a* value of semimembrannosus muscle 24h after slaughter	252	0.66026	398	0.391321	0.268938	0.314639
Meat Quality Traits	LDpH45min_3	Drop of pH value of longissimus dorsi from 45min to 3h after slaughter	238	0.269505	373	0.101495	0.16801	0.214414
Meat Quality Traits	LD_bag24drip	Drip loss of longissimus dorsi 24h after slaugher (bag)	117	0.449423	243	0.166097	0.283326	0.33106
Meat Quality Traits	SM_Marbling	Marbling score of semimembrannosus muscle	380	0.303763	400	0.133893	0.16987	0.237239
Meat Quality Traits	LD_G6P	Glucose-6-phosphate content in longissimus dorsi	458	0.0184523	394	0.144222	0.12577	0.195179
Meat Quality Traits	SMpH3_9h	Drop of pH value of semimembrannosus muscle from 3h to 9h after slaughter	242	1.03369e-08	378	0.119389	0.119388	0.192667
Meat Quality Traits	LDpH15h	longissimus dorsi pH value at 15 after slaughter	248	0.479874	386	0.268861	0.211013	0.287897
Meat Quality Traits	LD_water	Moisture content in longissimus dorsi	481	0.438921	367	0.310739	0.128182	0.221243
Meat Quality Traits	SMpH15h	semimembrannosus muscle pH value at 15 after slaughter	249	0.4182	388	0.152846	0.265354	0.359642
Meat Quality Traits	LDpH24h	longissimus dorsi pH value at 24 after slaughter	252	0.467631	390	0.179996	0.287635	0.385027
Meat Quality Traits	SMb_24h	Minolta b* value of semimembrannosus muscle 24h after slaughter	252	0.223501	398	0.171893	0.0516085	0.149964
Meat Quality Traits	SMpH45min_24	Drop of pH value of semimembrannosus muscle from 45min to 24h after slaughter	350	0.317674	383	0.218811	0.0988623	0.200799
Meat Quality Traits	LDH_45min	Hue angle value of longissimus dorsi 45min after slaughter	251	0.718542	400	0.551644	0.166898	0.272458
Meat Quality Traits	LD_GLY_energy	Total glycogen in longissimus dorsi	458	0.528445	395	0.377538	0.150908	0.258767
Meat Quality Traits	LD_res_GLY	Residual glycogen content in longissimus dorsi	457	0.503203	395	0.394767	0.108436	0.226431
Meat Quality Traits	SMT45min	semimembrannosus muscle temperature at 45min after slaughter	245	0.37545	375	0.23837	0.13708	0.256965
Meat Quality Traits	LDpH9h	longissimus dorsi pH value at 9h after slaughter	247	0.356738	387	0.24572	0.111018	0.231953
Meat Quality Traits	SMpH3_24	Drop of pH value of semimembrannosus muscle from 3h to 24h after slaughter	362	0.177419	382	0.261941	0.0845226	0.206971
Meat Quality Traits	LDT45min	longissimus dorsi temperature at 45min after slaughter	252	0.329859	388	0.450002	0.120142	0.24294
Meat Quality Traits	SMc_45min	Minolta c* value of semimembrannosus muscle 45min after slaughter	252	0.579403	399	0.437907	0.141496	0.272092
Meat Quality Traits	SMcolor_45min	Color score of semimembrannosus muscle at 45min after slaughter	374	0.455357	399	0.509664	0.0543071	0.189609
Meat Quality Traits	SMpH9h	semimembrannosus muscle pH value at 9h after slaughter	252	0.344754	389	0.156224	0.18853	0.32529
Meat Quality Traits	SMH_24h	Hue angle value of semimembrannosus muscle 24h after slaughter	252	0.595212	398	0.450084	0.145128	0.283058
Meat Quality Traits	LDcolor_24h	Color score of longissimus dorsi at 24h after slaughter	378	0.223504	399	0.292542	0.0690381	0.221152
Meat Quality Traits	LDpH45min	longissimus dorsi pH value at 45min after slaughter	247	0.273722	381	0.209623	0.064099	0.223565
Meat Quality Traits	LDa_24h	Minolta a* value of longissimus dorsi 24h after slaughter	251	0.547613	399	0.441307	0.106306	0.268286
Meat Quality Traits	LDpH3	longissimus dorsi pH value at 3h after slaughter	244	0.328232	380	0.280208	0.0480236	0.219221
Meat Quality Traits	LDH_24h	Hue angle value of longissimus dorsi 24h after slaughter	252	0.496901	399	0.424259	0.0726421	0.253507
Meat Quality Traits	SMcolor_24h	Color score of semimembrannosus muscle at 24h after slaughter	377	0.427425	399	0.448655	0.0212298	0.20226
Meat Quality Traits	LDa_45min	Minolta a* value of longissimus dorsi 45min after slaughter	251	0.710578	400	0.575316	0.135263	0.317807
Meat Quality Traits	LDpH3_9h	Drop of pH value of longissimus dorsi from 3h to 9h after slaughter	238	0.217423	379	0.203331	0.0140918	0.200287
Meat Quality Traits	LDcolor_45min	Color score of longissimus dorsi at 45min after slaughter	374	0.41905	399	0.38877	0.0302795	0.218032
Meat Quality Traits	SMpH9_24	Drop of pH value of semimembrannosus muscle from 9h to 24h after slaughter	371	0.266266	392	0.303145	0.0368793	0.225132
Meat Quality Traits	SMa_45min	Minolta a* value of semimembrannosus muscle 45min after slaughter	251	0.577744	400	0.640188	0.0624437	0.250857
Meat Quality Traits	SMH_45min	Hue angle value of semimembrannosus muscle 45min after slaughter	250	0.639674	401	0.579391	0.0602831	0.249127
Meat Quality Traits	SMpH24h	semimembrannosus muscle pH value at 24 after slaughter	255	0.527838	393	0.279328	0.24851	0.441341
Meat Quality Traits	LDL_45min	Minolta L* value of longissimus dorsi 45min after slaughter	252	0.58846	400	0.562215	0.0262447	0.22632
Meat Quality Traits	LD_EZ24drip	Drip loss of longissimus dorsi 24h after slaugher (EZ)	349	0.350651	350	0.250595	0.100055	0.309995
Meat Quality Traits	SMpH3	semimembrannosus muscle pH value at 3h after slaughter	244	0.0948046	383	0.129007	0.0342028	0.248669
Meat Quality Traits	LDb_45min	Minolta b* value of longissimus dorsi 45min after slaughter	252	0.513894	400	0.412242	0.101652	0.332865
Meat Quality Traits	LDc_45min	Minolta c* value of longissimus dorsi 45min after slaughter	251	0.540566	400	0.42057	0.119996	0.352087
Meat Quality Traits	SMT3h	semimembrannosus muscle temperature at 3h after slaughter	246	0.508693	377	0.439363	0.0693299	0.303616
Meat Quality Traits	LDL_24h	Minolta L* value of longissimus dorsi 24h after slaughter	250	0.275116	399	0.281291	0.00617481	0.243641
Meat Quality Traits	SMb_45min	Minolta b* value of semimembrannosus muscle 45min after slaughter	252	0.533066	400	0.449553	0.083513	0.324362
Meat Quality Traits	LD_lac	Lactate content in longissimus dorsi	459	0.29898	394	0.311875	0.0128953	0.27842
Meat Quality Traits	LDT3h	longissimus dorsi temperature at 3h after slaughter	249	0.544436	386	0.552044	0.00760813	0.314151
Plasma Lipid Levels	GLU	Serum glucose levels (mmol/l)	382	0.303979	296	0.018382	0.285598	0.270452
Plasma Lipid Levels	LDL	Serum low density lipoprotein cholesterol	382	0.392709	297	0.513677	0.120967	0.194424
Plasma Lipid Levels	GSP	Serum glycosylated protein levels (mmol/l)	379	0.294656	300	0.362563	0.0679079	0.204087
Plasma Lipid Levels	TC	Serum total cholesterol (mmol/l)	354	0.464684	297	0.404418	0.060266	0.240267
Plasma Lipid Levels	TG	Serum triglyceride (mmol/l)	382	0.515165	297	0.477842	0.037323	0.236206
Plasma Lipid Levels	HDL	Serum high density lipoprotein cholesterol	382	0.375545	296	0.309494	0.0660516	0.275827
