# Supplementary material for: Sexually dimorphic genetic architecture of complex traits in a large-scale F2 cross in pigs
Source: Genet Sel Evol. 2014 Nov 6;46(1):76. doi: 10.1186/s12711-014-0076-2 (PMC4221709; doi:10.1186/s12711-014-0076-2)
Supplement: Additional file 4: Table S4. — Significant sexually dimorphic loci associated with 24 traits identified in this study. Description: This file contains detailed information on 43 significant sexually dimorphic loci for 24 traits. [file 12711_2014_76_MOESM4_ESM.xlsx]

## Sheet: Sheet1
Table S4 Significant sex specific loci on 24 traits identified in this study
Traits	Description	SNP	Chromosomes	Positions	P values
LDH_45min	Hue angle value of longissimus dorsi 45min after slaughter	ss131110597	6	9271639	4.83354e-07
LDH_45min	Hue angle value of longissimus dorsi 45min after slaughter	ss107881889	6	9908019	6.40743e-07
LDpH3_9h	Drop of pH value of longissimus dorsi from 3h to 9h after slaughter	ss107868683	3	79174785	1.04364e-06
LDH_45min	Hue angle value of longissimus dorsi 45min after slaughter	ss131050878	6	10670968	1.89588e-06
Sacrum	Sacrum number	ss107839876	7	120333609	2.0351e-06
foodintake	Average daily feed intake	ss107817408	18	22497267	2.21731e-06
LDT15h	Temperature of longissimus dorsi at 15h after slaughter	ss131057793	8	8342115	2.8823e-06
LDT15h	Temperature of longissimus dorsi at 15h after slaughter	ss131506505	14	149521868	3.20677e-06
LDH_45min	Hue angle value of longissimus dorsi 45min after slaughter	ss131063072	6	10614666	4.05094e-06
LDa_45min	Minolta a* value of longissimus dorsi 45min after slaughter	ss107881889	6	9908019	4.42907e-06
D18_0	Longissimus dorsi C18:0 content	ss131445708	11	63842035	5.15541e-06
LDa_45min	Minolta a* value of longissimus dorsi 45min after slaughter	ss131110597	6	9271639	5.74626e-06
Sacrum	Sacrum number	ss131325734	7	117036639	6.6235e-06
LDa_45min	Minolta a* value of longissimus dorsi 45min after slaughter	ss131050878	6	10670968	8.70381e-06
MCHC_46	Mean corpusular hemoglobin concerntration on age 46 days	ss131532328	15	150627084	9.8332e-06
LD_EZ24drip	Drip loss of longissimus dorsi 24h after slaugher (EZ)	ss131522325	15	22635811	1.11782e-05
APvsS	Ratio of poly-unsaturated to saturated fatty acids in abdominal fat	ss131558798	18	12050532	1.14138e-05
LDb_45min	Minolta b* value of longissimus dorsi 45min after slaughter	ss107829317	8	63826383	1.20124e-05
LDH_24h	Hue angle value of longissimus dorsi 24h after slaughter	ss107834399	6	8535879	1.21224e-05
LDH_24h	Hue angle value of longissimus dorsi 24h after slaughter	ss131109809	6	8710349	1.2338e-05
D18_0	Longissimus dorsi C18:0 content	ss131484650	13	19797438	1.36592e-05
LDcolor_24h	Color score of longissimus dorsi at 24h after slaughter	ss131486281	13	1867442	1.47721e-05
LDT9h	longissimus dorsi temperature at 9h after slaughter	ss131538743	16	74341578	1.61005e-05
LD_EZ24drip	Drip loss of longissimus dorsi 24h after slaugher (EZ)	ss107854300	15	20673124	1.71273e-05
MCHC_240	Mean corpusular hemoglobin concerntration on age 240 days	ss131509404	14	24727171	1.74955e-05
HGB_18	Hemoglobin on age 18 days	ss131063758	9	139899867	1.76764e-05
Sacrum	Sacrum number	ss131440823	11	27184344	1.77878e-05
LDH_45min	Hue angle value of longissimus dorsi 45min after slaughter	ss131305413	6	9727128	1.7834e-05
Sacrum	Sacrum number	ss478941562	7	11960788	1.92052e-05
D18_0	Longissimus dorsi C18:0 content	ss131445049	11	57745197	1.95114e-05
SMpH45min_24	Drop of pH value of semimembrannosus muscle from 45min to 24h after slaughter	ss131126871	8	80427298	1.96341e-05
Sacrum	Sacrum number	ss16337505	7	120781145	1.98325e-05
SMpH9_24	Drop of pH value of semimembrannosus muscle from 9h to 24h after slaughter	ss131546751	17	38789711	2.12878e-05
D18_0	Longissimus dorsi C18:0 content	ss478942422	11	60224450	2.14398e-05
NeckW	Head meat weight	ss131073093	23	2530828	2.19117e-05
D18_0	Longissimus dorsi C18:0 content	ss107878224	23	85357041	2.21707e-05
D24_0	Longissimus dorsi C24:0 content	ss107836897	15	147706387	2.22679e-05
A16_0	Abdominal fat C16:0 content	ss131536009	16	48203983	2.29507e-05
HGB_18	Hemoglobin on age 18 days	ss131065725	5	68669648	2.36021e-05
LDpH3	longissimus dorsi pH value at 3h after slaughter	ss131453368	11	83403851	2.36634e-05
MCH_240	Mean corpusular hemoglobin on age 240 days	ss131237126	3	6035479	2.39206e-05
foodintake	Average daily feed intake	ss120023085	18	22991003	2.42062e-05
Sacrum	Sacrum number	ss107887282	7	17338260	2.4666e-05
